# Supplementary material for: GmbZIP152, a Soybean bZIP Transcription Factor, Confers Multiple Biotic and Abiotic Stress Responses in Plant
Source: Int J Mol Sci. 2022 Sep 19;23(18):10935. doi: 10.3390/ijms231810935 (PMC9505269; doi:10.3390/ijms231810935)
Supplement: Supplementary file 1 [file ijms-23-10935-s001.zip]

Archive with 8 entries (7 files):
- ijms-1886684-supplementary/
- ijms-1886684-supplementary/Supplemental Figures.pdf
- ijms-1886684-supplementary/Supplemental Table S1.xlsx
- ijms-1886684-supplementary/Supplemental Table S2.xlsx
- ijms-1886684-supplementary/Supplemental Table S3.xlsx
- ijms-1886684-supplementary/Supplemental Table S4.xlsx
- ijms-1886684-supplementary/Supplemental Table S5.xlsx
- ijms-1886684-supplementary/Supplemental Table S6.xlsx
