# Supplementary material for: GmbZIP152, a Soybean bZIP Transcription Factor, Confers Multiple Biotic and Abiotic Stress Responses in Plant
Source: Int J Mol Sci. 2022 Sep 19;23(18):10935. doi: 10.3390/ijms231810935 (PMC9505269; doi:10.3390/ijms231810935)
Supplement: Supplementary file 1 [file ijms-23-10935-s001.zip › ijms-1886684-supplementary/Supplemental Table S1.xlsx]

## Sheet: Sheet1
Primer for cloning GmbZIP152
GmbZIP152-F	GGCCGCCCCCTTCACCATGGCGTCGTCAATCCAACAACAACGCTCGAC
GmbZIP152-R	CGGCGCGCCCACCCTTACGCAGAAAC ATGTTTGCGG TGGCCATAAT
Pimers for expression profile
Q-GmbZIP152-F	ACCTAACCTCAGCCTCAATTATCACC
Q-GmbZIP152-R	GATGAAAGCATAGGGATAGGGC
