# Supplementary material for: GmbZIP152, a Soybean bZIP Transcription Factor, Confers Multiple Biotic and Abiotic Stress Responses in Plant
Source: Int J Mol Sci. 2022 Sep 19;23(18):10935. doi: 10.3390/ijms231810935 (PMC9505269; doi:10.3390/ijms231810935)
Supplement: Supplementary file 1 [file ijms-23-10935-s001.zip › ijms-1886684-supplementary/Supplemental Table S2.xlsx]

## Sheet: Sheet1
Cis-element analysis
Site Name	sequence	Position Strand	function
TCA-element	CCATCTTTTT	1613	cis-acting element involved in salicylic acid responsiveness
CGTCA-motif	CGTCA	1865	cis-acting regulatory element involved in the MeJA-responsiveness
CGTCA-motif	CGTCA	1890	cis-acting regulatory element involved in the MeJA-responsiveness
Myb	CAACTG	143
G-box	CACGAC	2273	cis-acting regulatory element involved in light responsiveness
TC-rich repeats	GTTTTCTTAC	150	cis-acting element involved in defense and stress responsiveness
