# Supplementary material for: GmbZIP152, a Soybean bZIP Transcription Factor, Confers Multiple Biotic and Abiotic Stress Responses in Plant
Source: Int J Mol Sci. 2022 Sep 19;23(18):10935. doi: 10.3390/ijms231810935 (PMC9505269; doi:10.3390/ijms231810935)
Supplement: Supplementary file 1 [file ijms-23-10935-s001.zip › ijms-1886684-supplementary/Supplemental Table S3.xlsx]

## Sheet: Sheet1
Primer of Soybean ACTIN
GmACTIN-F	AGCCACACTGTCCCTATCTA
GmACTIN-R	GCTGAGGTGGTGAAGGAATAA
Primers of Arabidopsis HK2
HK2-F	GATTGGTGTCGCTGCTAGTCTC
HK2-R	AGAATTGTGCCTCTTCGCTCTG
Primers for qPCR under biotic and abiotic stress
Q-LOX6-F	TTCGGACAGTACCCGTTTGG
Q-LOX6-F	TGGAGCTGTGTCGGTAGAGA
Q-ACS6-F	AAACCGATGGCTGCAACAAC
Q-ACS6-R	ACCGCCTCGTGTCACTAAAG
Q-ERF1-F	TTTGATCACCGCTCCGTGAA
Q-ERF1-R	CCCCAAAAGCTCCTCAAGGT
Q-ABI2-F	GTTCTTGTTCTGGCGACGGAGC
Q-ABI2-F	CCATTAGTGACTCGACCATCAAG
Q-ABF1-F	CAACAACTTAGGCGGCGATAC
Q-ABF1-F	AAGACTGCCTCGCCAATGG
Q-AtSOS2-F	CCGTGACCTAAAGCCAGAAA
Q-AtSOS2-R	GTGGTACGCAGAAGTTCTACTC
Q-AtCOR6.6-F	CCCCATTCTCCGGCTTCTCAC
Q-AtCOR6.6-R	CACCAAGTCCCACTATTTTCAG
Q-AtSOD2-F	CTCGCATTCTCATCTCCTTCTC
Q-AtSOD2-R	CGGTGGAGATTGTTGTTGTTG
Q-AtHARDY-F	TGCTAGGGATGCGATTGTTATG
Q-AtHARDY-R	ACCAAATCCTCGTCCATGAATC
Q-ABI5-F	CCCGAACCAAAACCAAAACC
Q-ABI5-R	TCCTGTCCTTTTAGCATAACCTG
Q-AtMYB96-F	ATCACAAGGGTCTCTGTCTTTG
Q-AtMYB96-R	CTAGTGCCATACCAACCATCTC
Q-AtDREB2A-F	CAACAGCAGGATTCGCTATCT
Q-AtDREB2A-R	CAAACACATCGTCGCCATTTAG
Q-AtPUB19-F	CGCGATTCGGAGTTTGTTAATG
Q-AtPUB19-R	GTCGCTAATCTCCTCCGATTTC
Q-AtSIZ1-F	GTGAAGACTGGATCTCGCTTAG
Q-AtSIZ1-R	AGAACCTTCCCTCGTAGACA
Q-AtYSL3-F	TCGCAGATTCGGAGAAAGATAAG
Q-AtYSL3-R	CCTACTGCTGCAACCCATAA
Q-AtHMA5-F	GGAGGCACTTTGAACGAGAA
Q-AtHMA5-R	CGGACTCAACAAGTCGAACA
Q-AtSOD1-F	GCTGGTGTATCAACGAGTATGG
Q-AtSOD1-R	GCTCTGTGCCAGTTTGATCT
Q-AtCOPT1-F	GTATCGGCCTCGCCTATCTA
Q-AtCOPT1-R	GGCTTCCGAACAACATGAAAC
Q-AtSYT2-F	GAAGCCTTTGGTTCCATCATTC
Q-AtSYT2-R	GCCATTACATCTGCACCTAGT
Q-AtPCS1-F	CAGACATGGTCAGGGATCAAAG
Q-AtPCS1-R	TGCCGTCGAAGATGCAATAC
Q-AtPCS2-F	CCTTTGGTGGGTTACAGGTT
Q-AtPCS2-R	GAGCAGAGAGTTCTTCGTCTTC
Q-AtATM3-F	CGTACTGCTGTGTTCTCTAAGG
Q-AtATM3-R	GGTGGTAACGAAGGTCAAGAT
Q-AtABCC1-F	CCGCAGAAATCCTCTTGGTCTT
Q-AtABCC1-R	GTGAATCATCACCGTTAGCTTCT
Q-AtABCC2-F	AGCGTGCCAAAGATGACTCACA
Q-AtABCC2-R	TACTTATCACGAAGAACACAACA
Q-AtGSH1-F	GTCGCACGTTTGCTCTATCT
Q-AtGSH1-R	CTCCGTTCTTTCCTTCGTAGTG
