# Supplementary material for: GmbZIP152, a Soybean bZIP Transcription Factor, Confers Multiple Biotic and Abiotic Stress Responses in Plant
Source: Int J Mol Sci. 2022 Sep 19;23(18):10935. doi: 10.3390/ijms231810935 (PMC9505269; doi:10.3390/ijms231810935)
Supplement: Supplementary file 1 [file ijms-23-10935-s001.zip › ijms-1886684-supplementary/Supplemental Table S4.xlsx]

## Sheet: Sheet1
Table S4 qRT-PCR data.
S. sclerotiorum treatment	Time after treatment (h)	AtLOX6									AtACS6
		WT			OE-Gmbzip152-2			OE-Gmbzip152-5			WT			OE-Gmbzip152-2			OE-Gmbzip152-5
		RQ	standard ERRPR	P-value	RQ	standard ERRPR	P-value	RQ	standard ERRPR	P-value	RQ	standard ERRPR	P-value	RQ	standard ERRPR	P-value	RQ	standard ERRPR	P-value
	0h	1	0.505	1	1.021	0.027	0.76542	1.061	0.018	0.821875	1	0.023	1	1.203	0.015	0.010115	1.165	0.012	5.4818e-06
	6h	0.58	0.182	1	0.499	0.021	0.523546	0.376	0.003	0.23934	3.638	0.168	1	4.437	0.124	0.0190091	2.982	0.084	0.0243935
	12h	0.774	0.114	1	0.536	0.116	0.228687	0.701	0.054	0.539824	5.616	0.521	1	4.256	0.12	0.058531	4.889	0.138	0.226494
	24h	1.347	0.126	1	4.132	0.207	0.000328161	4.659	0.085	2.63938e-05	20.294	1.217	1	28.756	0.778	0.0024765	25.769	0.417	0.0212094
	48h	1.659	0.042	1	4.209	0.643	0.0147502	3.691	0.094	3.82679e-05	3.378	0.324	1	19.785	0.887	6.4375e-05	21.402	0.96	5.84912e-05
	Time after treatment (h)	AtERF1									AtABI2
		WT			OE-Gmbzip152-2			OE-Gmbzip152-5			WT			OE-Gmbzip152-2			OE-Gmbzip152-5
		RQ	standard ERRPR	P-value	RQ	standard ERRPR	P-value	RQ	standard ERRPR	P-value	RQ	standard ERRPR	P-value	RQ	standard ERRPR	P-value	RQ	standard ERRPR	P-value
	0h	1	0.026	1	1.008	0.004	0.839605	1.207	0.004	0.00168885	1	0.162	1	1.392	0.068	0.102734	1.133	0.055	0.549001
	6h	0.277	0.005	1	0.375	0.032	0.036258	0.389	0.022	3.37188e-05	6.306	0.398	1	5.29	0.359	0.130555	3.555	0.241	0.00404236
	12h	0.483	0.006	1	0.235	0.008	1.49224e-05	0.27	0.009	3.89273e-05	6.619	0.226	1	5.966	0.279	0.145273	6.853	0.32	0.571633
	24h	0.929	0.037	1	1.546	0.028	0.000111699	1.565	0.015	0.00143936	8.225	0.409	1	23.643	0.306	7.18724e-06	12.67	0.164	0.000550522
	48h	0.749	0.064	1	0.926	0.057	0.293323	0.894	0.061	0.390728	3.927	1.787	1	14.026	1.955	0.0215589	15.172	2.115	0.0171894
Heavy metal treatment (CdSO4 )	Time after treatment (h)	AtPCS1									AtPCS2									AtATM3
		WT			OE-Gmbzip152-2			OE-Gmbzip152-5			WT			OE-Gmbzip152-2			OE-Gmbzip152-5			WT			OE-Gmbzip152-2			OE-Gmbzip152-5
		RQ	standard ERRPR	P-value	RQ	standard ERRPR	P-value	RQ	standard ERRPR	P-value	RQ	standard ERRPR	P-value	RQ	standard ERRPR	P-value	RQ	standard ERRPR	P-value	RQ	standard ERRPR	P-value	RQ	standard ERRPR	P-value	RQ	standard ERRPR	P-value
	0h	1	0.066	1	3.203	0.037	0.0564101	4.468	0.334	0.000510917	1	0.298	1	1.214	0.017	0.671529	1.206	0.144	0.683594	1	0.051	1	1.206	0.07	0.0745115	0.853	0.015	0.047665
	6h	24.813	0.647	1	3.917	0.229	6.9504e-06	3.953	0.192	6.53596e-06	7.549	0.517	1	1.042	0.142	0.000261992	1.183	0.161	0.000297257	7.745	0.493	1	3.138	0.101	0.000773719	0.922	0.11	0.000172258
	12h	27.883	2.53	1	14.022	0.596	0.00565701	12.712	0.033	0.00382709	5.004	0.803	1	0.939	0.047	0.00649758	0.891	0.051	0.00624416	13.47	0.992	1	20.393	0.665	0.00451852	22.732	1.001	0.00280187
	24h	25.956	0.99	1	57.667	0.608	1.07498e-05	71.821	4.141	0.00041404	12.623	0.57	1	17.79	1.198	0.0170535	13.893	0.863	0.277984	21.088	0.212	1	32.223	1.229	0.000856523	33.436	0.279	3.88506e-06
	48h	10.241	0.391	1	56.09	0.591	3.4208e-07	80.059	10.336	0.00235163	4.981	0.225	1	17.586	1.473	0.00103366	17.344	1.53	0.00127431	8.32	0.084	1	31.053	2.37	0.000641779	27.601	0.558	4.36562e-06
	Time after treatment (h)	AtABCC1									AtABCC2									AtGSH1
		WT			OE-Gmbzip152-2			OE-Gmbzip152-5			WT			OE-Gmbzip152-2			OE-Gmbzip152-5			WT			OE-Gmbzip152-2			OE-Gmbzip152-5
		RQ	standard ERRPR	P-value	RQ	standard ERRPR	P-value	RQ	standard ERRPR	P-value	RQ	standard ERRPR	P-value	RQ	standard ERRPR	P-value	RQ	standard ERRPR	P-value	RQ	standard ERRPR	P-value	RQ	standard ERRPR	P-value	RQ	standard ERRPR	P-value
	0h	1	0.037	1	1.335	0.107	0.039499	0.961	0.037	0.503465	1	0.081	1	1.467	0.118	0.0304344	1.366	0.025	0.0129358	1	0.094	1	1.289	0.141	0.155837	1.678	0.104	0.0085302
	6h	4.626	0.241	1	1.692	0.357	0.00262565	1.693	0.135	0.000445474	2.888	0.037	1	2.194	0.097	0.00265797	1.478	0.176	0.00150961	13.639	0.669	1	5.314	0.258	0.000312145	6.034	0.293	0.000476825
	12h	9.457	0.214	1	2.042	0.258	2.50841e-05	2.4	0.154	1.15584e-05	11.223	0.442	1	4.584	0.313	0.000254415	4.347	0.297	0.00020716	16.733	0.14	1	10.701	0.773	0.00159861	10.147	0.733	0.000936439
	24h	21.826	1.48	1	42.606	0.855	0.000266661	37.958	3.273	0.010503	18.4	1.073	1	34.06	0.441	0.000176779	32.074	1.486	0.00172342	163.672	6.99	1	315.829	12.044	0.000396924	272.416	19.687	0.00626106
	48h	7.672	0.629	1	14.274	0.536	0.00135576	12.638	0.406	0.00275995	3.51	0.456	1	5.414	0.492	0.0479966	5.816	0.28	0.0133589	50.318	1.328	1	110.635	11.121	0.00537633	131.265	11.624	0.00218424
Heavy metal treatment (CuSO4 )	Time after treatment (h)	AtSIZ1									AtYSL3									AtHMA5
		WT			OE-Gmbzip152-2			OE-Gmbzip152-5			WT			OE-Gmbzip152-2			OE-Gmbzip152-5			WT			OE-Gmbzip152-2			OE-Gmbzip152-5
		RQ	standard ERRPR	P-value	RQ	standard ERRPR	P-value	RQ	standard ERRPR	P-value	RQ	standard ERRPR	P-value	RQ	standard ERRPR	P-value	RQ	standard ERRPR	P-value	RQ	standard ERRPR	P-value	RQ	standard ERRPR	P-value	RQ	standard ERRPR	P-value
	0h	1	0.052	1	1.431	0.034	0.002334	1.243	0.028	0.015001	1	0.056	1	1.117	0.029	0.143477	1.195	0.006	0.0273781	1	0.27	1	1.344	0.101	0.370478	1.769	0.189	0.091916
	6h	0.663	0.078	1	1.357	0.02	0.00104433	1.298	0.024	0.0015314	0.526	0.155	1	3.597	0.202	0.000282439	3.45	0.069	7.06114e-05	0.638	0.042	1	1.104	0.258	0.119904	0.697	0.021	0.292719
	12h	1.263	0.018	1	1.495	0.04	0.00613056	1.941	0.053	0.000271074	1.143	0.034	1	2.319	0.113	0.000555445	3.749	0.278	0.000720206	0.94	0.191	1	1.357	0.215	0.226142	2.417	0.075	0.00216458
	24h	1.248	0.01	1	2.621	0.396	0.0226522	2.189	0.079	0.000289519	1.461	0.111	1	1.879	0.065	0.0323491	4.702	0.545	0.0040852	1.737	0.296	1	2.266	0.136	0.207235	2.639	0.105	0.0523176
	48h	1.398	0.231	1	4.238	0.217	0.00088985	3.828	0.103	0.000691677	0.471	0.026	1	1.573	0.088	0.000276958	2.276	0.128	0.000156233	2.099	0.051	1	3.564	0.404	0.0208712	4.574	0.335	0.00181453
	Time after treatment (h)	AtSOD									AtCOPT1									AtSYT2
		WT			OE-Gmbzip152-2			OE-Gmbzip152-5			WT			OE-Gmbzip152-2			OE-Gmbzip152-5			WT			OE-Gmbzip152-2			OE-Gmbzip152-5
		RQ	standard ERRPR	P-value	RQ	standard ERRPR	P-value	RQ	standard ERRPR	P-value	RQ	standard ERRPR	P-value	RQ	standard ERRPR	P-value	RQ	standard ERRPR	P-value	RQ	standard ERRPR	P-value	RQ	standard ERRPR	P-value	RQ	standard ERRPR	P-value
	0h	1	0.03	1	4.238	0.224	0.000136561	3.06	0.162	0.000231465	1	0.044	1	2.297	0.168	0.00168051	1.659	0.122	0.00675794	1	0.076	1	3.208	0.045	1.55064e-05	2.316	0.032	9.36016e-05
	6h	1.097	0.078	1	3.379	0.081	3.5658e-05	2.688	0.065	9.82804e-05	0.423	0.062	1	1.087	0.088	0.00356211	0.865	0.07	0.00949684	0.855	0.065	1	1.366	0.377	0.188957	1.087	0.3	0.376048
	12h	1.587	0.032	1	1.945	0.062	0.00681	2.881	0.592	0.077679	2.25	0.206	1	4.277	0.105	0.000973668	4.479	0.11	0.000433958	0.801	0.09	1	0.785	0.175	0.970876	0.555	0.124	0.203435
	24h	2.555	0.052	1	12.553	0.264	3.10607e-06	10.556	0.603	0.00018642	2.346	0.03	1	14.825	1.785	0.00207628	10.828	0.236	3.69598e-06	0.649	0.102	1	9.147	0.388	2.93624e-05	8.456	0.181	2.99667e-06
	48h	1.836	0.131	1	6.65	0.677	0.00210759	7.674	1.126	0.00611629	3.664	0.125	1	8.32	0.511	0.000878276	6.021	0.37	0.00367856	3.597	0.362	1	18.001	0.515	2.17173e-05	13.056	0.131	1.65495e-05
Drought treatment (Mannitol )	Time after treatment (h)	AtABI2									AtABI5									AtABF1
		WT			OE-Gmbzip152-2			OE-Gmbzip152-5			WT			OE-Gmbzip152-2			OE-Gmbzip152-5			WT			OE-Gmbzip152-2			OE-Gmbzip152-5
		RQ	standard ERRPR	P-value	RQ	standard ERRPR	P-value	RQ	standard ERRPR	P-value	RQ	standard ERRPR	P-value	RQ	standard ERRPR	P-value	RQ	standard ERRPR	P-value	RQ	standard ERRPR	P-value	RQ	standard ERRPR	P-value	RQ	standard ERRPR	P-value
	0h	1	0.113	1	0.641	0.009	0.0308759	0.819	0.077	0.244219	1	0.162	1	1.129	0.079	0.586583	0.78	0.07	0.242488	1	0.06	1	1.044	0.038	0.00779367	1.346	0.035	0.58895
	6h	5.821	0.256	1	2.191	0.182	0.000323287	1.235	0.103	7.69728e-05	2.618	0.933	1	2.511	0.41	0.729551	1.416	0.231	0.193392	10.741	1.049	1	4.829	0.222	0.00360637	2.723	0.125	0.00497137
	12h	6.955	0.394	1	16.503	0.076	1.87545e-05	17.811	0.374	3.72744e-05	4.127	0.263	1	8.121	0.279	0.000481311	10.303	0.165	3.79032e-05	5.069	0.101	1	5.89	0.111	0.00371768	3.913	0.16	0.00544976
	24h	2.575	0.163	1	10.493	0.789	0.000586242	11.97	1.357	0.00221473	7.152	0.542	1	10.303	0.149	0.00522048	12.028	0.747	0.00614557	3.736	0.325	1	25.428	3.084	0.00350852	20.991	2.843	0.00206817
	48h	1.838	0.106	1	4.281	0.496	7.64598e-05	2.735	0.317	0.0496598	3.584	0.252	1	15.908	0.385	1.15848e-05	14.843	0.091	1.92076e-06	0.438	0.202	1	5.534	0.609	0.00228443	3.535	0.389	0.00140158
	Time after treatment (h)	AtMYB96									AtDREB2A									AtPUB19
		WT			OE-Gmbzip152-2			OE-Gmbzip152-5			WT			OE-Gmbzip152-2			OE-Gmbzip152-5			WT			OE-Gmbzip152-2			OE-Gmbzip152-5
		RQ	standard ERRPR	P-value	RQ	standard ERRPR	P-value	RQ	standard ERRPR	P-value	RQ	standard ERRPR	P-value	RQ	standard ERRPR	P-value	RQ	standard ERRPR	P-value	RQ	standard ERRPR	P-value	RQ	standard ERRPR	P-value	RQ	standard ERRPR	P-value
	0h	1	0.084	1	1.544	0.061	0.00647016	1.184	0.048	0.138598	1	0.166	1	2.828	0.136	0.00109078	1.122	0.013	0.593843	1	0.081	1	4.037	0.501	0.00368444	2.261	0.034	0.000142509
	6h	1.782	0.071	1	3.873	0.08	4.05613e-05	2.751	0.1	0.00138238	39.579	1.447	1	78.068	0.625	1.67626e-05	74.199	3.327	0.00066641	16.374	0.526	1	50.33	2.726	0.000252797	47.615	0.502	1.75925e-06
	12h	2.066	0.146	1	4.17	0.186	0.000881136	4.459	0.091	0.000156792	8.674	0.422	1	38.765	1.468	3.89807e-05	51.268	0.719	6.83659e-06	7.516	0.849	1	17.308	0.458	0.000549256	20.487	0.885	0.000460534
	24h	0.772	0.101	1	1.257	0.088	0.0233967	1.329	0.035	0.00695608	6.513	1.163	1	11.119	1.169	0.0526739	7.26	0.83	0.693083	6.409	0	1	12.921	0.439	0.000164946	9.58	0.088	0.000306086
	48h	0.451	0.076	1	1.451	0.066	0.000596465	1.117	0.026	0.00125121	1.995	0.308	1	3.34	1.182	0.252173	3.403	0.102	0.0137826	1.628	0.163	1	8.206	1.493	0.0104611	8.495	0.967	0.0020909
Salt treatment (NaCl )	Time after treatment (h)	AtABF1									AtABI2									AtSOS
		WT			OE-Gmbzip152-2			OE-Gmbzip152-5			WT			OE-Gmbzip152-2			OE-Gmbzip152-5			WT			OE-Gmbzip152-2			OE-Gmbzip152-5
		RQ	standard ERRPR	P-value	RQ	standard ERRPR	P-value	RQ	standard ERRPR	P-value	RQ	standard ERRPR	P-value	RQ	standard ERRPR	P-value	RQ	standard ERRPR	P-value	RQ	standard ERRPR	P-value	RQ	standard ERRPR	P-value	RQ	standard ERRPR	P-value
	0h	1	0.06	1	0.424	0.035	0.00113424	0.424	0.035	0.00113424	1	0.113	1	0.641	0.009	0.0308759	0.554	0.008	0.0156811	1	0.099	1	1.598	0.011	0.00410589	1.35	0.047	0.0353773
	6h	2.838	0.011	1	1.061	0.021	2.03903e-07	1.061	0.021	2.03903e-07	0.864	0.04	1	0.291	0.015	0.00017101	0.3	0.015	0.000185539	1.154	0.028	1	1.069	0.136	0.651296	1.682	0.018	9.60428e-05
	12h	2.316	0.112	1	3.399	0.077	0.00134464	4.75	0.077	0.00134464	0.987	0.006	1	1.049	0.073	0.417095	1.073	0.072	0.279054	1.13	0.065	1	1.141	0.069	0.915837	1.26	0.324	0.585379
	24h	1.313	0.056	1	2.78	0.232	0.00339741	2.61	0.232	0.00339741	1.457	0.015	1	2.825	0.147	0.000739021	2.227	0.116	0.00266747	0.931	0.043	1	6.619	0.469	0.00026398	4.959	0.076	1.29864e-06
	48h	1.429	0.037	1	2.44	0.13	0.000266338	2.667	0.13	0.000266338	1.557	0.109	1	3.547	0.065	9.89161e-05	3.007	0.18	0.00230905	0.433	0.042	1	0.918	0.03	0.000759951	1.237	0.084	0.00103601
	Time after treatment (h)	AtCOR6									AtSOD2									AtHARDY
		WT			OE-Gmbzip152-2			OE-Gmbzip152-5			WT			OE-Gmbzip152-2			OE-Gmbzip152-5			WT			OE-Gmbzip152-2			OE-Gmbzip152-5
		RQ	standard ERRPR	P-value	RQ	standard ERRPR	P-value	RQ	standard ERRPR	P-value	RQ	standard ERRPR	P-value	RQ	standard ERRPR	P-value	RQ	standard ERRPR	P-value	RQ	standard ERRPR	P-value	RQ	standard ERRPR	P-value	RQ	standard ERRPR	P-value
	0h	1	0.086	1	1.751	0.032	0.00125991	1.129	0.008	0.00497931	1	0.018	1	1.457	0.098	0.00954202	1.192	0.021	0.0022399	1	0.157	1	1.737	0.158	0.0312614	0.912	0.042	0.523929
	6h	1.657	0.021	1	0.661	0.021	4.90513e-06	0.771	0.013	5.71104e-06	0.576	0.011	1	1.234	0.033	4.67401e-05	1.901	0.095	0.000152438	0.607	0.033	1	12.641	0.889	0.000169546	9.849	0.789	0.000297148
	12h	5.152	0.237	1	6.342	0.103	0.010268	7.4	0.031	0.0416963	0.545	0.017	1	2.357	0.091	4.06835e-05	1.376	0.057	0.000155052	1.052	0.148	1	3.16	0.015	0.000148774	2.921	0.029	0.000253686
	24h	3.01	0.217	1	4.079	0.117	0.0127466	4.021	0.029	0.460956	0.717	0.036	1	1.192	0.044	0.00109752	1.038	0.071	0.0150164	1.026	0.137	1	2.915	0.571	0.0281723	3.081	0.105	0.000290998
	48h	1.33	0.094	1	2.346	0.08	0.00120494	2.673	0.08	0.16443	1.067	0.024	1	1.471	0.041	0.00102832	1.584	0.056	0.00103498	0.224	0.012	1	1.678	0.058	1.60276e-05	1.769	0.094	8.29041e-05
	AtSOD									AtCAT1									AtPOD1
	WT			OE-Gmbzip152-2			OE-Gmbzip152-5			WT			OE-Gmbzip152-2			OE-Gmbzip152-5			WT			OE-Gmbzip152-2			OE-Gmbzip152-5
	RQ	standard ERRPR	P-value	RQ	standard ERRPR	P-value	RQ	standard ERRPR	P-value	RQ	standard ERRPR	P-value	RQ	standard ERRPR	P-value	RQ	standard ERRPR	P-value	RQ	standard ERRPR	P-value	RQ	standard ERRPR	P-value	RQ	standard ERRPR	P-value
control	1	0.0867816	1	1.12246	0.045571	0.194112	1.21139	0.149802	0.233679	1	0.0663358	1	1.13813	0.0183483	0.123275	1.16743	0.05867	0.134247	1	0.0139604	1	1.27751	0.103632	0.0525331	2.16845	0.495167	0.0626005
NaCl	1.56193	0.0286087	1	4.04648	0.164284	0.000117053	3.18215	0.393507	0.0132834	2.2868	0.576698	1	4.0935	0.190162	0.0495262	3.95406	0.299119	0.0736244	2.69758	0.297319	1	4.24766	0.340764	0.0270525	5.45155	0.167861	0.00133735
Mannitol	5.11004	0.240431	1	9.87194	0.905096	0.00668235	7.79924	0.192152	0.000954033	1.35974	0.109649	1	3.27161	0.179597	0.000811519	3.45416	0.00691159	4.53287e-05	4.3873	0.281427	1	8.91767	0.609731	0.00246578	11.3137	1.08573	0.00334607
CuSO4	1.30435	0.130684	1	6.00709	1.06423	0.0105613	4.1315	0.280591	0.000789927	2.02324	0.127543	1	6.65759	0.119917	1.21658e-05	4.86801	0.541885	0.00651603	5.59188	0.647995	1	6.9644	0.322766	0.144734	9.71356	0.601852	0.00992172
CdSO4	1.36604	0.0208438	1	4.53154	0.205699	0.000104934	3.65533	0.127261	5.87426e-05	3.20428	0.0834166	1	11.3137	0.428405	4.90555e-05	10.2201	0.176841	3.59915e-06	3.59668	0.303722	1	12.7875	0.467082	7.94104e-05	7.94474	1.00317	0.0131246
