# Supplementary material for: GmbZIP152, a Soybean bZIP Transcription Factor, Confers Multiple Biotic and Abiotic Stress Responses in Plant
Source: Int J Mol Sci. 2022 Sep 19;23(18):10935. doi: 10.3390/ijms231810935 (PMC9505269; doi:10.3390/ijms231810935)
Supplement: Supplementary file 1 [file ijms-23-10935-s001.zip › ijms-1886684-supplementary/Supplemental Table S5.xlsx]

## Sheet: Sheet1
Table S5 ChIP-qPCR data.
	Gene name	2-ΔCt（rel. to INPUT）	standard ERRPR	Gene ID
biotic stress-related genes	actin	0.00213	0.00017
	RD22-1	0.00534	0.00062	Glyma06g08540
	RD22-2	0.00435	0.00031
	RD22-3	0.00673	0.00062
	COI1	0.007801	0.003121	Glyma18g03420
	ETR1-1	0.006506	0.003967	Glyma12G241700
	ETR1-2	0.00405	0.001513
	ETR1-3	0.400998	0.020037
	ERF7-1	0.002863	0.000331	Glyma07G044300
	ERF7-3	0.00255674	0.000437
	ERF7-4	0.020329	0.002951
	NPR3-1	0.006321	0.003341	Glyma02g4526
	NPR3-2	0.004808	0.001051
	PR1	0.01346	0.00042	Glyma15G062500
abiotic stress-related genes	actin	0.00213	0.00017
	ABI5-1	0.00528	0.00143	Glyma19G194500
	ABI5-2	0.00688	0.00192
	ABI5-3	0.00517	0.00109
	BIP	0.01769	0.001466	Glyma05G219400
	DREB1B-1	0.00393	0.00051	Glyma20G155100
	DREB1B-2	0.00462	0.00107
	ERD1-1	0.05009	0.003004	Glyma04G203300
	ERD1-2	0.00406	0.00146
	ERD1-3	0.00707	0.00333
	ETR2-1	0.00869471	0.001255	Glyma20G202200
	ETR2-2	0.00510959	0.000163
	EIN2	0.01823	0.001346	Glyma10g06610
	PR2	0.11048	0.0023732	Glyma03G132700
	SOD-1	0.00338	0.00083	Glyma.03G242900
	SOD-2	0.0053	0.00051
