# Supplementary material for: GmbZIP152, a Soybean bZIP Transcription Factor, Confers Multiple Biotic and Abiotic Stress Responses in Plant
Source: Int J Mol Sci. 2022 Sep 19;23(18):10935. doi: 10.3390/ijms231810935 (PMC9505269; doi:10.3390/ijms231810935)
Supplement: Supplementary file 1 [file ijms-23-10935-s001.zip › ijms-1886684-supplementary/Supplemental Table S6.xlsx]

## Sheet: Sheet1
Primers for ChIP
Q-GmRD22-1-F	CGACGCAGGTTTCGTCATAAAC
Q-GmRD22-1-R	GTTCGATTGG TCTTGACC
Q-GmRD22-2-F	GCATCAGTGAGTCGTAGGTT
Q-GmRD22-2-R	GTATTTGTCA GCAGAGTG
Q-GmRD22-3-F	AAATAGTGTCGCCGCCTA
Q-GmRD22-3-R	CGGGTTCACT GATGTAGTAG TG
Q-GmCOI1-F	GCTCCTAGTCCTAGGATGAA
Q-GmCOI1-R	GTAGGACCAA CTTGTTCCGA G
Q-GmETR1-1-F	GGCCTATTTGTGACATGCAAGG
Q-GmETR1-1-R	GTGCAAACAC CATTTCAAGT GG
Q-GmETR1-2-F	GCTGGAAGGACCATTTGTGAAGTC
Q-GmETR1-2-R	CAAAGATCGG ACTTGTGATA C
Q-GmETR1-3-F	TGTCTCTTCCTTTAAAGGCAATCC
Q-GmETR1-3-R	GGGTTGGATT TAGAGAAGGG
Q-GmERF7-3-F	CATCCTACTATCACAAG
Q-GmERF7-3-R	ATGATCATGC AAATGGGG
Q-GmERF7-4-F	CTTTCTGTCCCTTTTTTCCCGC
Q-GmERF7-4-R	TAGTGCTGTC TGCAGTGGTC AGCAA
Q-GmERF7-1-F	ACCCCCAACGAGAATTAAGG
Q-GmERF7-1-R	CCTTAATTTG TGTTGGTGG
Q-GmNPR3-1-F	AACCTTGGGTCATGCTAACC
Q-GmNPR3-1-R	GGTAACCGAG ACTACCTGTG TT
Q-GmNPR3-2-F	GGGTAACATAACACCCTG
Q-GmNPR3-2-R	TTTTTCATCT GGGGATGGCC C
Q-GmPR1-F	GTGTCACAAACAAACACAATCACAC
Q-GmPR1-R	CAGAAGTCGT ATACTTGTTC
Q-GmABI5-1-F	CCCTCATGTTGATGGTATGAGTG
Q-GmABI5-1-R	GTGCAATGTG ATTCTTCTTC CCGC
Q-GmABI5-2-F	GCGAAAACATAATGAGGTGT
Q-GmABI5-2-R	TGCAGCGTAT CTCTTGAG
Q-GmABI5-3-F	AACAAGGCTACACATGCGAC
Q-GmABI5-3-R	CCGGCTAAGG TTACCCCACA AAA
Q-GmBIP-F	CCCAACACTAGAAGGAATGG
Q-GmBIP-R	AACTTGAAGC TTGACGCTCG
Q-GmDREB1B-1-F	CCTTCCCCTTTCCCTTTCAGTCAA
Q-GmDREB1B-1-R	CATGGGTGGG GATTGGTTTG T
Q-GmDREB1B-2-F	CCTCACCCTCTCATACATCCTT
Q-GmDREB1B-2-R	GCTTCGTTCT TTGAAGTTG
Q-GmERD1-1-F	GGCATGGCTGATGACTGTTACTG
Q-GmERD1-1-R	CCTTTGCTTG ATAGCAGCC
Q-GmERD1-2-F	AGATGGGTCATGGGGCATAGAT
Q-GmERD1-2-R	TTTTCCACGG TCAAGTGC
Q-GmERD1-3-F	CTTAGTCATCAACGAAACCCCCG
Q-GmERD1-3-R	GTTTCGCCGC CAAAAAGTGA
Q-GmETR2-1-F	CTCAATGTACACCCCTTTG
Q-GmETR2-1-R	GGAGAAAGAG AATGTATTCA CGTTC
Q-GmETR2-2-F	TTTTATCCAGGCATGCGG
Q-GmETR2-2-R	GGTGTTTGGA ATTAGGTGCG
Q-GmEIN2-F	CAACTACTCTCAGACTCTGGTG
Q-GmEIN2-R	GGGGAAAAAC AGAAGCACGA
Q-GmPR2-F	GGCTCATGGCCCCACAAGTATAA
Q-GmPR2-R	AGACACCTTC TAGGTTCC
